# Supplementary material for: In Vivo engineering of transgenic mice for systemic human neutralizing antibody production against staphylococcal enterotoxin B
Source: Front Immunol. 2025 Nov 18;16:1679421. doi: 10.3389/fimmu.2025.1679421 (PMC12669199; doi:10.3389/fimmu.2025.1679421)
Supplement: Supplementary file 1 [file DataSheet1.xlsx]

## Sheet: Annotation
Observed Modification	Glycan_subtype	Node	glytoucan_ac	GlycanImage	record_type	classification	species_list	hit_score	All_matching
HexNAc(1)Fuc(1)	Paucimannose	GT002	G91028VZ		glycan	Other/Other	Homo sapiens;Mus musculus;Rattus	19.9	G91028VZ;G86851RC;G98304AO;G35446HX;G46208LD;G47366RU;G55080MI;G34336TS;G00362UY;G75319OX;G39631KX;G64998DO;G72745TM;G58011AB;G93939KF;G68627ND;G95595RA;G88357LX;G80587NA;G61843VN;G01447WV;G14882GG;G01854VF;G98043YN;G87044VO;G32795LG;G10008BD;G69726TU;G66273AJ
HexNAc(2)	Paucimannose	GT003	G42666HT		glycan	Other/Other	Homo sapiens	20.18	G42666HT;G99909LZ;G97904NO;G00057MO;G92944GE;G27360SQ;G31736BK;G07982RO;G02137HO;G97304IA;G60683RM;G91311MD;G26983UO;G19234OH;G31801IX;G54691SH;G59480BZ;G39208KU;G99529XY;G54064OC;G50538IF;G32776KY;G07375KG;G91982VB;G97542CQ;G39964HD;G66874NW;G05026ZL;G72999QD;G29747DB;G35932AR;G30590KA;G36387CV;G26166QH;G30781KG;G59879OR;G03550OO;G79924RM;G00399LG;G40160JC;G97339XQ;G17559DG;G46917XV;G82400TF;G75…
HexNAc(2)Fuc(1)	Paucimannose	GT004	G21290RB		glycan	Other/Other	Homo sapiens	20.18	G21290RB;G02240AO;G12814JP;G76680HJ;G42116LC;G34234AZ;G03769FB;G57736LX;G81341JG;G03838OG;G91358XO;G64089BY;G68608LT;G20391ZE;G61260NT;G88449CR;G54278CQ;G24285GM;G91813SF;G46874CY;G38073HU;G93620LJ;G19870TQ;G31697GW;G96865DJ;G96245JW;G28454KX;G25833JG;G64665SI;G97268MW;G11971MR;G29316WB;G84451SS;G62300KZ
HexNAc(2)Hex(1)	Paucimannose	GT005	G15407YE		glycan	Other/Other	Homo sapiens;Rattus	20.21	G15407YE;G14469GR;G76837VW;G80153HF;G45129XM;G15973YF;G06483KZ;G17792PO;G39896WY;G61149BD;G68607SL;G57681KL;G69015PK;G53410DD;G70014JE;G67828VR;G02386TE;G20996LA;G83592DM;G58066AL;G19904RO;G83716SQ;G48094EU;G78027IR;G57330MO;G64017CW;G96325JJ;G87644AU;G45321VQ;G05159JL;G71820JW;G44322FC;G72278HU;G48720HL;G73210RQ;G72524CO;G92411CL;G93562NG;G12379UK;G54968WM;G88372CM;G05031SD;G70745AY;G51707UA;G82…
HexNAc(2)Hex(1)Fuc(1)	Paucimannose	GT006	G32152BH		glycan	Other/Other	Homo sapiens	20.15	G32152BH;G74353FF;G66163TI;G37641EM;G12899EM;G24600RJ;G58507AZ;G17108EX;G27139SJ;G51122TA;G34351JL;G51828AY;G03071KV;G06658RN;G32601MJ;G22031JX;G14873KU;G32072PH;G25347ZR;G78508PE;G09613FS;G76589GU;G97636IY;G27322KS;G97803FU;G63013RK;G84825UQ;G59354GZ;G53389HW;G59946TO;G86867OD;G54094YJ;G92376VV;G47477HI;G94195LE;G72701VD;G36539SO;G34467NW;G77577HJ;G09468GF;G70885YM;G31224UP;G35871RW;G58582QS;G92…
HexNAc(2)Hex(2)	Paucimannose	GT007	G22573RC		glycan	Other/Other	Homo sapiens;Mus musculus;Rattus norvegicus	20.21	G22573RC;G03717EM;G00058MO;G62554JH;G13947MP;G14043TF;G33636XJ;G13008EW;G91624CJ;G62103QF;G49561ZE;G56263MG;G80970HC;G96041KU;G05108UT;G45207BM;G54670RT;G08703BV;G85237WB;G62732AB;G47924XK;G92786VA;G03247RO;G76152LH;G87597CN;G58226XR;G82395RT;G00120QS;G17075EV;G89774MA;G14052TA;G59883YF;G80610PK;G31326QB;G40161ME;G33505DB;G76108PP;G69000LR;G52961XA;G88000AO;G83318BI;G43889RW;G22582AF;G49918PE;G28…
HexNAc(2)Hex(2)Fuc(1)	Paucimannose	GT008	G00395TQ		glycan	Other/Other	Homo sapiens;Mus musculus;Rattus norvegicus	20.31	G00395TQ;G32072NY;G42466VF;G28120QK;G90544QC;G84448IT;G50346FN;G88194GI;G24960JP;G09088BU;G12634PP;G35528XC;G33883EH;G57807UI;G81807BK;G82986KC;G01595SM;G29273GU;G96536XO;G49359AZ;G47829CW;G58507TC;G75415WF;G46841VU;G63974UB;G98398TH;G19829VK;G63738TV;G12400OQ;G64574RC;G83399WQ;G19483CU;G57712AU;G87787DE;G75067CP;G90765IR;G52420DZ;G73941KI;G69682OQ;G46489EK;G12641NB;G40076YB;G50312CA;G71116UW;G95…
HexNAc(2)Hex(3)	Paucimannose	GT009	G22768VO		glycan	N-linked/High mannose; N-linked/Paucimannose	Homo sapiens;Severe acute respiratory syndrome coronavirus 2;Mus musculus;Rattus norvegicus	25.64	G10756ZZ;G15301IS;G94626GC;G39852CS;G46076LA;G47715OE;G10471GS;G80498RN;G46885EU;G97051EO;G80161SF;G57311FK;G43947CR;G24949QT;G22856AB;G10964LR;G32263XB;G90187BH;G77223RQ;G24393WU;G37030CJ;G17862PG;G72160NZ;G17271TR;G89291WX;G35131NN;G47681GN;G77524MM;G31982EH;G77898EH;G61528FN;G68986OJ;G28326HR;G68265LH;G29369RY;G42402GU;G74862XX;G52322TF;G57862OP;G46264IO;G96947LY;G26835MN;G60760VF;G59853RS;G48…
HexNAc(2)Hex(3)Fuc(1)	Paucimannose	GT010	G82348BZ		glycan	N-linked/Paucimannose; N-linked/Core-fucosylated	Homo sapiens;Mus musculus;Rattus norvegicus	25.77	G94591GB;G85497PI;G69916KR;G51168CH;G91843GI;G06862BZ;G61818QD;G30070XN;G86387VT;G40544US;G41804LU;G99510WI;G32715TG;G82746VF;G40838GB;G80961NE;G12980HQ;G95437AC;G89259NV;G93198EZ;G93164CQ;G64296KS;G70043YJ;G33864DO;G15577GZ;G94017LW;G55642XB;G11150IJ;G67450JX;G57191CH;G48695AS;G51706ER;G54300XR;G39569XI;G59138NG;G33711VF;G30352SX;G59318TC;G55693GF;G00925PQ;G89097YO;G51646FM;G90700FT;G13811NF;G28…
HexNAc(2)Hex(4)	High mannose	GT011	G09724ZC		glycan	N-linked/High mannose	Homo sapiens;Rattus norvegicus	25.33	G94106MV;G81275AN;G56236GF;G03036FD;G56756FT;G97341KV;G48466UB;G76938LQ;G72511CN;G90230CI;G55304SC;G85079XK;G96345QF;G03601ZD;G85165JG;G02993KM;G74249RH;G97100OC;G19158MO;G62783KT;G82292TW;G02534MS;G02763QD;G72167HH;G47410OF;G69611WV;G10025ZX;G01760ZU;G60005GQ;G68991OC;G80405QF;G97906XW;G83173HC;G73089AB;G80524SB;G93290PO;G09371DG;G40296AW;G67849DJ;G36544AC;G86938CX;G02698RR;G89333WS;G51778NN;G88…
HexNAc(2)Hex(5)	High mannose	GT012	G55220VL		glycan	N-linked/High mannose	Homo sapiens;Mus musculus;Rattus norvegicus	26.66	G21541CK;G11837XH;G96225KT;G12838VV;G74126LG;G72150CB;G07146OH;G40617GJ;G47457DK;G70733VZ;G94559IJ;G90815BM;G44843VG;G50777HT;G23450YU;G58834YQ;G71177VF;G89970AS;G75100EY;G34725OX;G24199RH;G63802EG;G28756TJ;G42737HJ;G11568OK;G98419ZA;G97875KM;G40343UA;G91845HM;G21477HL;G27327VV;G09609EN;G83496MT;G20640NX;G85146YR;G56960KY;G84676UY;G60966ZH;G14153CY;G92561HL;G96142VH;G38144XV;G18559HW;G60074KV;G57…
HexNAc(2)Hex(6)	High mannose	GT013	G80966KZ		glycan	N-linked/High mannose	Homo sapiens;Severe acute respiratory syndrome coronavirus 2;Mus musculus;Rattus norvegicus	26.31	G17433EW;G53750DR;G78385WZ;G33721TL;G72914GQ;G59065VC;G30862PA;G15757MR;G19521BS;G04362GU;G32364QK;G50714RV;G32654US;G48018RF;G83314WY;G00702NP;G63466HH;G14481TB;G65236EL;G64138YC;G38942QM;G52311XA;G77426NR;G37561FL;G11639QY;G72723RJ;G00972DY;G97225NR;G20322GS;G88012QS;G43773UY;G11450AP;G53990PI;G99630XM;G58246QW;G24536FQ;G86677JQ;G55430NA;G56336WP;G51896LY;G83354SY;G57756RA;G29783EW;G56093KS;G23…
HexNAc(2)Hex(6)Phospho(1)	High mannose	GT014	G93180LE		glycan	Other/Other	Homo sapiens;Mus musculus	17.41	G93180LE;G03238UC
HexNAc(2)Hex(7)	High mannose	GT015	G37135JQ		glycan	N-linked/High mannose	Homo sapiens;Rattus norvegicus	25.6	G95416NX;G26298YO;G72046TZ;G51649UG;G46977WK;G63565UY;G97311JN;G62001OE;G05390PH;G51123VI;G98830DP;G69228FJ;G98869NP;G47011QA;G83512RK;G10927TS;G04662JQ;G39343IQ;G18674QP;G68759BO;G67788WU;G96524ZZ;G96200ZP;G94582KQ;G50999ES;G95248RX;G56824FQ;G37135JQ;G09775CH;G83161QT;G68668TB;G63337SS;G87618BG;G70160EA;G04689DA;G82020ZR;G63976LA;G48626HI;G35231LE;G49447IS;G57410TH;G21196UL;G63923YN;G43947VZ;G74…
HexNAc(2)Hex(8)	High mannose	GT016	G14548ZL		glycan	N-linked/High mannose	Homo sapiens;Mus musculus;Rattus norvegicus	25.54	G34567KI;G69588GB;G12406PI;G46700WH;G61109OG;G15494PG;G43111IG;G09137ZU;G76529SO;G05216VK;G43553SJ;G64462FL;G37306WL;G36350YN;G14548ZL;G40702WU;G89864BN;G91704UR;G92974UU;G55811AY;G93993PD;G67381VP;G56876DF;G98940JV;G76014WR;G66676MI;G91819LE;G85121LW;G88433PA;G26335RK;G10601XM;G64527OM;G70358QM;G61601ZZ;G84170WO;G41824PC;G59513YA;G48616UI;G91089ZR;G32149KV;G86385RC;G83958MI;G39407WQ;G39111QK;G31…
HexNAc(2)Hex(9)	High mannose	GT017	G60230HH		glycan	N-linked/High mannose	Homo sapiens;Mus musculus;Rattus norvegicus	25.78	G32780LD;G07569NS;G81632VJ;G67976UK;G66787RA;G13847GJ;G92287QG;G03019FG;G28855FB;G97854LA;G41592RO;G04977HM;G10987MU;G60230HH;G44306ED;G39617JJ;G98719SR;G71017QR;G61894MD;G48712ZJ;G51369CD;G70101JE;G57595UE;G66257KQ;G48350AZ;G29803MG;G39976KS;G56202TA;G17639DA;G95227SJ;G93575MM;G95713LQ;G92042VQ;G88561PH;G30140II;G97511SW;G23949TZ;G46559US;G74673OI;G76645JW;G35794UW;G57989AD;G46584GY;G99689NZ;G45…
HexNAc(2)Hex(10)	High mannose	GT018	G19958IL		glycan	N-linked/Other	Homo sapiens	25.35	G14374XC;G16175MV;G51722JC;G78768GH;G66375NT;G50184YP;G19958IL;G27310MQ;G92188CK;G62768NK;G66728LX;G24769QK;G19763QB;G22122FL;G82207VX;G70681VG;G51419BH;G73896IF;G34821YB;G12775RU;G90107JW;G35841YO;G00588HO;G17536AW;G00487XO;G80661YI;G00644ZZ;G72626YH;G61001HU;G17547KJ;G10543KB;G82622JD;G69298OC;G34572TY;G83460ZZ;G24620AI;G24752UA;G29056SI;G68912OX;G54715UD;G41940YX;G63366CP;G61702UX;G40821RK;G68…
HexNAc(2)Hex(12)	High mannose	GT020	G57930PW		glycan	N-linked/Other	Homo sapiens;Mus musculus	20.38	G81371UR;G57930PW;G87784HD;G91219PM;G79916GF;G05454SP;G80767XX;G59324HL;G72079JG;G42439GB;G73234BV;G61456PF;G83417GO;G26474XX;G67118IN;G85141ZP;G49961MS;G44210FS;G93527UH;G67660KD;G10040DS;G49383JW;G20248TO;G15158LV;G85900AY;G89253ZV;G75811ON;G84764CL;G05421OW;G25463XU;G56329KE;G33066WV;G13305QJ;G37855JI;G33275DG;G06768XI;G67954RA;G74054RO;G12274AS;G39662GV;G70593DF;G60803QX;G97057SU;G40537VT;G02…
HexNAc(3)Hex(3)	Complex/hybrid	GT021	G29905OR		glycan	N-linked/Other	Homo sapiens	25.32	G37738XF;G56045WU;G10573FI;G50091EW;G39571QG;G40523QS;G53428BS;G30558XQ;G19432GA;G79695ME;G13133GZ;G20719UR;G96238FJ;G50124MK;G85429JP;G12018LP;G02783FI;G47052MI;G04856GF;G41487YW;G85758BW;G92120IY;G64922VJ;G01047YJ;G17961XM;G46055MA;G78106RQ;G48872FY;G42380DE;G47074NJ;G24841EW;G31175IC;G31681LQ;G66222CN;G08429SS;G52362IF;G03053IU;G44848DV;G04089RG;G49697YI;G32357CK;G30131YB;G95813LC;G73276UD;G52…
HexNAc(3)Hex(4)	Complex/hybrid	GT022	G69411IG		glycan	N-linked/Other	Homo sapiens;Mus musculus	25.57	G41860WU;G95801EZ;G74900AO;G73548IN;G29965VW;G95616YE;G48452ZC;G06880OV;G83751ZP;G22751JJ;G97434RI;G18443GF;G05544OY;G40976UX;G19885TN;G79351OB;G08147LK;G86664UH;G95978MK;G38941QE;G27415TQ;G17907WL;G84122MP;G69411IG;G39602UU;G56269EA;G28663KH;G53168IY;G75896PD;G49889OJ;G26684GN;G03860PZ;G83131MU;G25162JS;G79249GP;G10881VB;G86386QT;G10106TL;G70377VS;G85895SP;G66808JU;G00978TF;G13698FQ;G85460ZG;G37…
HexNAc(4)Hex(3)	Complex/hybrid	GT023	G39213VZ		glycan	N-linked/Complex	Homo sapiens;Mus musculus;Rattus norvegicus	25.62	G37857LW;G07680YZ;G67028OV;G93206NM;G79363XM;G35162CZ;G95053SH;G13375XC;G89820BU;G83167TN;G17151HI;G83162QK;G39213VZ;G42679AH;G39943KJ;G98140IX;G74916CC;G30633FJ;G11453BM;G50707YR;G96570OI;G53956RO;G19943KG;G61283FH;G10805TH;G56175ED;G44046WQ;G04048YA;G88876JQ;G40900UQ;G30915AU;G72108VJ;G05421KO;G05027SR;G60149QJ;G93310KW;G76702YY;G84678BK;G85100QD;G78368CZ;G01364WM;G78068ZV;G90743AT;G00565QJ;G00…
HexNAc(3)Hex(5)	Complex/hybrid	GT024	G08520NM		glycan	N-linked/Hybrid	Homo sapiens;Rattus norvegicus	25.43	G27478HS;G22573IV;G26242QL;G89628NS;G87611TK;G59425US;G00204EX;G02633ON;G12604EN;G74053IC;G29074HW;G73403BZ;G01131OO;G07831RZ;G05769VV;G20146LZ;G14067IQ;G52337HN;G23958ER;G08520NM;G51367TM;G89319AW;G44842OK;G37369XO;G14889WU;G18506AD;G95226CD;G70446JV;G06921UA;G47498FQ;G07929VT;G88329BN;G38297TU;G78341DP;G35916SR;G60866GG;G71537VS;G76504TU;G72035XH;G29407ZG;G29271US;G11032PR;G33581QC;G85302QR;G06…
HexNAc(4)Hex(4)	Complex/hybrid	GT025	G66937TJ		glycan	N-linked/Complex	Homo sapiens;Mus musculus	25.6	G57650VC;G71766ZW;G30395OK;G26653MA;G91073KG;G72599LB;G01859LC;G72444XQ;G11107OX;G34411BB;G32253EE;G66937TJ;G89993FE;G81397LO;G83006TR;G52064IJ;G20779SK;G61330YQ;G63640QH;G11254FL;G25381UC;G02561FC;G97101NC;G98068RN;G75798PH;G52633YA;G93624ZP;G06550JR;G91599FN;G85843WY;G88784SV;G44754DF;G36859SD;G37601IJ;G26939ZY;G99129GB;G86102WJ;G47843KQ;G96396MI;G53151DR;G03195HW;G80005YU;G45238KD;G63502NR;G72…
HexNAc(5)Hex(3)	Complex/hybrid	GT026	G59471TH		glycan	N-linked/Complex; N-linked/Bisected	Homo sapiens;Rattus norvegicus	25.46	G57705QQ;G93290WH;G66845XP;G19171CT;G10979BZ;G44446FQ;G29070AW;G53286JQ;G67924MY;G59471TH;G29011JC;G34527RW;G10219AA;G12150CK;G16717IV;G21251LN;G75584LU;G76241TN;G56653RI;G47675LW;G65415JG;G35429JB;G38047QV;G66348MF;G81253FL;G52358FD;G74368SI;G69082TL;G42970AZ;G70277OJ;G91972CK;G92172MH;G31411IU;G57832QR;G90484GL;G35479XP;G77148DL;G26383OK;G75812MR;G60092VE;G17342OD;G04672PB;G89878ZY;G78157SE;G21…
HexNAc(3)Hex(6)	Complex/hybrid	GT027	G16828VN		glycan	N-linked/Hybrid	Homo sapiens;Rattus norvegicus	25.62	G61351MP;G44858WT;G08920PY;G62229FK;G02672SI;G13938SZ;G54685SU;G58167CQ;G11362LE;G46312FW;G31331MX;G90549RF;G62262YL;G75217SA;G16828VN;G71470CO;G42493LZ;G79167DN;G00281HB;G60875XB;G44747CU;G67924FL;G02945KQ;G31603EH;G02050BR;G03609WM;G43066JS;G18775SC;G73573GX;G28677QR;G13591VJ;G87727MU;G27300LL;G35370OW;G87139MR;G97385ZA;G42262TV;G45438ZT;G87589SW;G72735IY;G28541PG;G24657IT;G30514JJ;G98671GW;G67…
HexNAc(4)Hex(5)	Complex/hybrid	GT028	G36191CD		glycan	N-linked/Complex	Homo sapiens;Mus musculus;Rattus;Rattus norvegicus	26.6	G20965WY;G89834SY;G52877MJ;G47416JM;G38590XT;G40899IB;G36191CD;G22140GZ;G43664YB;G30901GC;G00986YT;G03216SJ;G13151XE;G28347RJ;G64633BH;G20966TZ;G23087XI;G22340YC;G29568VE;G89241QS;G53450AF;G07147QM;G62808KR;G10179FS;G99622IJ;G88884NJ;G47766VH;G27874QL;G66741YQ;G18165XJ;G23817OE;G57051OG;G18264WJ;G63170HT;G59804RR;G42712XS;G61706MD;G06067KZ;G20894MY;G38404PP;G57028QM;G40200RC;G20173ZW;G09212KV;G00…
HexNAc(5)Hex(4)	Complex/hybrid	GT029	G11535IB		glycan	N-linked/Bisected; N-linked/Complex	Homo sapiens;Rattus norvegicus	25.46	G62864QE;G77365PN;G42096TS;G71579EA;G44458LZ;G93208KK;G11535IB;G72718TT;G43299SD;G96063MG;G29972ZX;G33230CR;G90426CG;G25481DT;G00504PZ;G50205RT;G98292JT;G63480NF;G67915MO;G67066JI;G93746CY;G32241HI;G71865NO;G72533FB;G23980PE;G82458BB;G17171MV;G96014TN;G81150TA;G28421RZ;G52603AI;G04861MP;G06276SU;G79564YR;G22267WV;G86477WA;G20180NF;G50293EM;G08981WF;G40013GE;G12417OE;G42096BU;G14843XQ;G72902CL;G85…
HexNAc(6)Hex(3)	Complex/hybrid	GT030	G20030CU		glycan	N-linked/Complex	Homo sapiens	25.43	G41189JN;G67497RH;G34076CZ;G46922FQ;G20030CU;G93500PH;G09482NW;G01659NO;G55302WQ;G00279YF;G91247WI;G90950UC;G45256SO;G70859XP;G54884LT;G86606NT;G76583MP;G11960UF;G83062JW;G99003YY;G31774SW;G84756VW;G85256OK;G15369VN;G41403MI;G07863NE;G87295HJ;G16233TX;G21573FN;G80382WR;G14260UH;G83633GK;G29434RB;G16523AO;G19894RH;G99927HL;G47011KD;G98066UT;G79198BK;G90223GH;G91068DJ;G82861UH;G83717YJ;G60785FE;G40…
HexNAc(4)Hex(6)	Complex/hybrid	GT031	G23934WD		glycan	N-linked/Complex; N-linked/Alditol-reduced	Rattus	20.33	G23934WD;G52770HR;G41817BL;G64860JV;G09420NN;G10844WB;G33101WA;G68429EK;G23132GK;G10302FA;G65092SV;G02886BB;G63838JW;G08187GM;G17157SF;G32319IP;G56591LC;G17264LS;G16520OZ;G04185VX;G21925JZ;G26709HU;G89099NM;G27168SG;G68221KD;G87440IH;G64514KF;G07593CW;G04472SL;G99629BM;G33972SX;G45811PK;G88573VH;G96528MI;G53860DH;G51170QD;G24995OS;G75151NJ;G00633GI;G05344FK;G91451KI;G49917NZ;G37997VP;G51134OF;G69…
HexNAc(5)Hex(5)	Complex/hybrid	GT032	G52934AK		glycan	N-linked/Complex; N-linked/Bisected	Homo sapiens;Mus musculus;Rattus norvegicus	25.61	G63664GB;G05835TV;G68490DY;G52934AK;G06772YH;G43157UW;G87422CM;G78211AM;G87694ZF;G43761WH;G00670OT;G84440YT;G86522OD;G07380TS;G60534NQ;G17820VB;G50785UU;G98131ZY;G93396XX;G36094SC;G28183PJ;G54341KJ;G97367IY;G06328AN;G66874PY;G22163FP;G09862LV;G94120DZ;G77157XU;G79568CQ;G65184UU;G49022RM;G80661IW;G94935XB;G14492PU;G47859DD;G25497SH;G18869TR;G08076GP;G78155FK;G17120XF;G06969ZX;G40142NX;G58585VA;G75…
HexNAc(6)Hex(4)	Complex/hybrid	GT033	G19267AT		glycan	N-linked/Alditol-reduced; N-linked/Complex; N-linked/Bisected	Rattus	20.41	G19267AT;G55065WV;G89532GI;G54411RI;G09130LO;G19310VN;G87217OF;G70812GK;G74311PB;G21432UE;G71885XA;G36171DC;G19370RO;G53460CX;G48584BU;G25079LO;G55828KH;G08863NS;G44504SC;G71857KQ;G32201IL;G29112GC;G62048AU;G21969LH;G35096EN;G39029JR;G12991XQ;G07228BR;G27123NH;G08418PB;G49104KI;G88219FI;G63596DU;G66215MG;G64538ZR;G72698LT;G93464IM;G12266SO;G44996SV;G24292VT;G40564KP;G76980RS;G08636CQ;G94027HD;G84…
HexNAc(7)Hex(3)	Complex/hybrid	GT034	G43814TV		glycan	N-linked/Complex; N-linked/Bisected	Homo sapiens	25.32	G20475UC;G23182IR;G73697YX;G43814TV;G20168MP;G39794DN;G04767HS;G25787HL;G36898CO;G51971TR;G92219PK;G04717US;G70881GL;G36537XZ;G16733YD;G12878NK;G04118JZ;G49754EX;G16444ZD;G98857EK;G72398FA;G73430PD;G77639OD;G02290KA;G77974XY;G63708BZ;G09670SR;G42372YG;G12762FV;G37140SO;G81923ER;G00951UF;G36816DT;G94506PU;G78509IY;G49601RS;G58955OJ;G95782RB;G46415RP;G92008YL;G18803CK;G43610AB;G06446LG;G23706HG;G32…
HexNAc(5)Hex(6)	Complex/hybrid	GT036	G29857RC		glycan	N-linked/Complex	Homo sapiens;Mus musculus;Rattus norvegicus	25.96	G98512CR;G48189XH;G39507NZ;G29665AE;G25084TN;G29857RC;G79809MM;G24748QU;G20815TK;G82320NZ;G82779CI;G22388FD;G55661CO;G36131WL;G19490DN;G18641IV;G93742BI;G38756OC;G92793BY;G68164MW;G98712QJ;G58350LJ;G77939BF;G24604HV;G66441ML;G05478GN;G33970VN;G42013HP;G84271HK;G22538PK;G93788SW;G80343LW;G89364NG;G29109PM;G23667XV;G41576FY;G30529FG;G06804FL;G88141SC;G44598QA;G06730AH;G86993RB;G62109NW;G53272SL;G80…
HexNAc(7)Hex(4)	Complex/hybrid	GT038	G93906VI		glycan	N-linked/Complex	Homo sapiens	20.4	G93906VI;G78813BX;G37552GO;G31515BE;G18323DI;G66766XF;G69905CP;G65239SF;G99235VG;G33322SU;G04811EI;G22481XF;G14156JX;G39438KB;G34029GR
HexNAc(8)Hex(3)	Complex/hybrid	GT039	G69985ZX		glycan	N-linked/Complex	Homo sapiens	20.38	G69985ZX;G97948YW;G13836YR;G66474IG;G86215UQ;G21803EF;G26759AS;G34905OT;G52187WF;G19019TY;G01685IB;G33909XJ;G78625LN;G23416VJ;G95010JN;G86471YN;G05884CO;G61555GN;G66045IA;G46808JY;G95156MW;G55565MQ;G24804IV;G53214CA;G83090ZI;G14003KG;G96430BV;G69177DS;G43869VZ;G33074IU;G66708CO
HexNAc(6)Hex(6)	Complex/hybrid	GT040	G74645FT		glycan	N-linked/Bisected; N-linked/Complex	Homo sapiens	25.45	G93520OM;G11758TL;G66108CQ;G52529UE;G49170DH;G19144JR;G50448JS;G74645FT;G81349OI;G16293AI;G95222PD;G73308YY;G28659UB;G22511DQ;G85422ZY;G36909MR;G73302KW;G31700GV;G47260LO;G98739YW;G00221CZ;G91591WO;G15410OI;G77371VZ;G78790NZ;G75185NU;G75049FP;G48658PB;G78503JC;G77576VI;G97093EP;G83499UD;G50078RT;G31679YU;G17807LO;G60972PW;G38019PR;G23871IS;G74594TP;G58897VR;G84862EE;G42597SV;G74068RR;G28652DF;G60…
HexNAc(8)Hex(4)	Complex/hybrid	GT041	G65540UB		glycan	Other/Other	Homo sapiens;Mus musculus	17.45	G65540UB;G59334JE
HexNAc(9)Hex(3)	Complex/hybrid	GT042	G37276TY		glycan	N-linked/Complex	Homo sapiens	20.39	G37276TY;G09513RD;G71918HH;G91255CS;G74438AB;G53227QM;G76935VY;G00586TU;G13195NY;G44996XN;G83975FN;G31028YV
HexNAc(6)Hex(7)	Complex/hybrid	GT044	G18938DW		glycan	N-linked/Complex	Homo sapiens;Mus musculus;Rattus norvegicus	25.76	G68310DT;G18938DW;G89186VO;G49197XP;G17095DP;G62165AG;G37310RN;G42830YF;G09568JT;G91312MX;G88800UV;G58547FH;G53031JB;G81910BW;G05188BU;G11721NX;G64841EF;G72075FO;G43558RC;G31223MN;G50535IT;G37420XW;G50839HB;G00747UC;G56732OZ;G99220BF;G59950EF;G66024RJ;G38977DN;G75029KP;G67515ZL;G52242HT;G25168RI;G47012YE;G43669FQ;G98862GW;G33052SB;G86730KO;G29445ZK;G82572FN;G65850ES;G65508FE;G50258QB;G82853YO;G73…
HexNAc(7)Hex(6)	Complex/hybrid	GT045	G75318VB		glycan	N-linked/Complex	Homo sapiens	20.45	G75318VB;G40065EM;G93795IB;G75607BQ;G43734MM;G28298VW;G06743VP;G66660TW;G58992HL;G44515AE;G39818ST;G07353BE;G62097YH;G67221ZT
HexNAc(8)Hex(5)	Complex/hybrid	GT046	G94423NC		glycan	N-linked/Complex	Homo sapiens	20.45	G94423NC;G29574TI;G06728MM;G76329HL;G26881SV;G04670NE;G97713WY;G11716PI;G95711TD;G01914YF;G34090FY;G04854VP
HexNAc(9)Hex(4)	Complex/hybrid	GT047	G31186LT		glycan	N-linked/Complex	Homo sapiens	20.45	G31186LT;G50076JD;G24084IV;G79803HS;G21335DW;G86605JT;G09445EM;G51811GK;G40206WX
HexNAc(7)Hex(7)	Complex/hybrid	GT048	G85304RG		glycan	N-linked/Bisected; N-linked/Complex; N-linked/Alditol-reduced	Rattus	20.45	G85304RG;G96852SM;G17032PX;G66098KC;G75412QZ;G93237CR;G38773BX;G31712AB;G31736JO;G41045CU;G57748MK;G35849YC;G07166XN;G01069CZ;G28622IK
HexNAc(2)Hex(4)Fuc(1)	Fucosylated	GT056	G32156ZV		glycan	N-linked/Core-fucosylated	Rattus norvegicus	25.28	G26148PQ;G98903KQ;G55013TE;G99867KU;G99520LC;G86836LG;G06850AE;G38401SD;G96982KC;G87038UU;G70938LN;G94894XC;G48609TB;G25846VM;G07198JW;G42486DD;G33175GZ;G66272NF;G71827NV;G94047JS;G25426IP;G54874VI;G32156ZV;G93975QL;G08011QI;G06371NP;G21411GO;G23938MO;G95720YT;G67449TK;G39253LL;G06191ME;G00406II;G82364UA;G27389SR;G99801SM;G10440YK;G36400RA;G08551YA;G37274WB;G34634NL;G20064NM;G79499QH;G33473DN;G00…
HexNAc(3)Hex(3)Fuc(1)	Fucosylated	GT057	G07483YN		glycan	N-linked/Core-fucosylated	Homo sapiens;Mus musculus;Rattus norvegicus	25.45	G83632OV;G89878AA;G77653XA;G59872UP;G42556BP;G92567CF;G07301IS;G18878GY;G02297WO;G39916NT;G05206VR;G72373YW;G33439FJ;G75022UP;G69777JE;G36693BM;G18559LN;G13270NH;G10602EW;G06193LD;G41156EW;G20254HG;G26550NW;G60057EM;G24410DJ;G27457VN;G60939UT;G33099PX;G57176DC;G62038OF;G00628MV;G16650JL;G23279AD;G37116BL;G13380TW;G85213RR;G35612AX;G95693MA;G52845OO;G39775LJ;G13680ZF;G21326MT;G43264US;G56912OP;G15…
HexNAc(2)Hex(5)Fuc(1)	Fucosylated	GT058	G99858XP		glycan	N-linked/Core-fucosylated	Homo sapiens;Rattus norvegicus	25.33	G64678ML;G56302TD;G04918QS;G36052KJ;G17680DJ;G74081CV;G41802UK;G51129KH;G29949IO;G04883CA;G84392MH;G74408VE;G99858XP;G01304XG;G95575GS;G84155GY;G97353GO;G18410AS;G26629TM;G05744AS;G25637MV;G16407EV;G24172SG;G51175PR;G98795XC;G88727SH;G45229AI;G73624BK;G31561NQ;G42171JS;G09328CA;G49674YK;G76535VK;G31041RI;G12777XA;G05364NW;G73861TH;G50282JC;G87415GR;G85309ZZ;G73886RN
HexNAc(3)Hex(4)Fuc(1)	Fucosylated	GT059	G12398HZ		glycan	N-linked/Core-fucosylated	Homo sapiens;Mus musculus	25.6	G88703MC;G84996EP;G70199PM;G09107CZ;G42952ID;G85145IY;G43088IK;G89351PK;G32078TL;G57815XD;G84195XF;G71516NY;G83535HI;G87602PV;G61848LC;G73907EX;G54818JE;G41126OA;G16568AK;G93225RJ;G69071XF;G04339EV;G28231MV;G96776PP;G63840IZ;G76651NP;G12398HZ;G61334IA;G33734YD;G04744XB;G03597FX;G59358BQ;G52622SW;G09176OA;G80155BS;G68698AP;G18160VJ;G16276IK;G17800QD;G92257YN;G39893KL;G61717JN;G13074BX;G36118RA;G65…
HexNAc(4)Hex(3)Fuc(1)	Fucosylated	GT060	G80858MF		glycan	N-linked/Complex; N-linked/Core-fucosylated	Homo sapiens;Mus musculus;Rattus norvegicus	25.85	G04187IN;G11578PH;G86961WX;G73271MD;G85511VL;G13625KU;G65454YQ;G88372NG;G01257PC;G03851WA;G12989UM;G80858MF;G82680EC;G56903ZB;G65962DP;G20751GZ;G17336WC;G11329LI;G10374FO;G75927AR;G83355KE;G53492UE;G84053BQ;G78961ZT;G65984FE;G87777GG;G78342SP;G89637WE;G14809NR;G06070KG;G49930HB;G12699AI;G27461ST;G49993RR;G22330AF;G18043EY;G76085KR;G56321MP;G88185OE;G32810TH;G03913NS;G58886BN;G21195ZJ;G78525CL;G28…
HexNAc(2)Hex(6)Fuc(1)	Fucosylated	GT061	G08790WV		glycan	N-linked/Core-fucosylated	Homo sapiens	25.15	G08790WV;G96430HF;G51895WL;G02860WV;G63536HB;G26756UI;G40244KN;G11318KT;G88035HT;G15531KO;G90575OW;G25700AJ;G34996FL;G14895EX
HexNAc(3)Hex(4)Fuc(2)	Fucosylated	GT062	G36004BS		glycan	N-linked/Core-fucosylated	Homo sapiens	25.34	G87217CO;G36131VO;G84222DD;G18251WP;G36004BS;G24068UY;G92709EO;G31531YC;G52956BX;G64468KS;G28550OD;G17977UE;G79781PS;G70387YT;G24668UI;G38271CW;G35692YN;G97884WW;G65712VD;G43139BN;G42026VC;G55383ZG;G92597CK;G21916IS;G49096WS;G04269TC;G52224MB;G01450VD;G54177WI;G65593RU;G07997TN;G90396JH;G46660WU;G50710KI;G94629RC;G34524LV;G58209EN;G46154JK;G55828FD;G97695SH;G92133SS;G50361JT;G85269DF;G52472EB;G80…
HexNAc(3)Hex(5)Fuc(1)	Fucosylated	GT063	G82942ZJ		glycan	N-linked/Hybrid; N-linked/Core-fucosylated	Homo sapiens;Rattus norvegicus	25.38	G31816HU;G06333WN;G36498TP;G11162ZF;G04937DD;G81090GI;G89268FO;G82942ZJ;G62389NM;G04109RU;G03605BS;G65893EZ;G19841IT;G87815ZV;G21305WL;G32954SJ;G09709WX;G62477JN;G83953IZ;G83653PM;G37238KB;G17996KS;G82119TF;G15486FH;G16753NR;G43325ZI;G49357ZK;G32704TW;G11365AH;G11286QT;G95272YB;G71972AT;G70410NP;G02081QK;G31213GU;G87178PF;G31276XF;G10614GM;G03974HM;G90000WS;G71042XC;G12504XV;G48148UW;G15732HH;G50…
HexNAc(4)Hex(4)Fuc(1)	Fucosylated	GT064	G27919IH		glycan	N-linked/Core-fucosylated; N-linked/Complex	Homo sapiens;Mus musculus;Rattus norvegicus	25.66	G55659LV;G22043WL;G93680CK;G58978IW;G27262LH;G45583TB;G56907CZ;G19282BU;G83043MX;G12239LB;G32304WN;G07502OB;G17152TS;G27919IH;G58667NI;G52080WL;G68957QP;G75727PF;G01367ZS;G02397SF;G44413JJ;G02661MY;G87633UQ;G51057KO;G37969WK;G50636SI;G61937QU;G99309EE;G32915BP;G70374BH;G37827FY;G53582JE;G29024OJ;G39062YR;G74837KH;G22587DK;G70059SD;G70819AR;G97910HZ;G21168QR;G57153UY;G57435DB;G47242QB;G61020WT;G22…
HexNAc(5)Hex(3)Fuc(1)	Fucosylated	GT065	G30159WR		glycan	N-linked/Bisected; N-linked/Core-fucosylated; N-linked/Complex	Homo sapiens;Mus musculus;Rattus norvegicus	25.75	G04535LS;G88663JN;G80738II;G41801LM;G68835PT;G94455UQ;G74675HH;G70306LL;G30159WR;G61207RZ;G88461FF;G92129PT;G80393PG;G47108UC;G55484MX;G45981GB;G05229BF;G75698JE;G15828HX;G61170KL;G31943KG;G81436EU;G00695JO;G78681QL;G87695KR;G44770ZI;G60956VN;G05382JE;G87309GS;G89663TB;G84495HF;G45826PJ;G12686TK;G91518YX;G87377GM;G27196XM;G58284AM;G74120KH;G40033BQ;G34135IW;G84540IP;G54578EI;G11333WT;G35834FM;G51…
HexNAc(2)Hex(7)Fuc(1)	Fucosylated	GT066	G72282QM		glycan	N-linked/Core-fucosylated	Homo sapiens	24.99	G72282QM;G78290JM;G83400DU;G14191MJ;G64582TJ;G04987NY;G15222RS;G58183RP;G15001YX;G64951NH;G79986LV;G29046XY;G88891KO;G30293CE;G64967DO;G72140KZ;G36484LS;G98130IT
HexNAc(3)Hex(6)Fuc(1)	Fucosylated	GT067	G11637WL		glycan	N-linked/Hybrid; N-linked/Core-fucosylated	Homo sapiens;Rattus norvegicus	25.42	G05384WR;G15402YD;G26697HL;G19090UP;G23067BX;G61324ZT;G54556EG;G53652NA;G20747JX;G37382NM;G71763JZ;G11637WL;G68732HN;G35291GU;G81422ZI;G31993QW;G46308WD;G51471ON;G18085UM;G98092VH;G19600YQ;G77228II;G21170XT;G84820NF;G03574QJ;G66544RE;G78980OK;G06374YY;G69960SA;G16614GV;G23897ET;G98766GK;G09025ID;G95223HL;G53464HK;G54934XS;G77325FG;G98544CD;G28492PA;G04779SN;G25100UZ;G68700KQ;G35949WQ;G51347TG;G25…
HexNAc(4)Hex(4)Fuc(2)	Fucosylated	GT068	G48975GN		glycan	N-linked/Complex; N-linked/Core-fucosylated; N-linked/Arm-fucosylated	Rattus norvegicus	25.44	G22546XD;G64854QG;G35312VR;G06250ZP;G44023GI;G58697JA;G22995SW;G56796RC;G73080AO;G28906NT;G71275SD;G14513OM;G03223ZB;G30086CM;G48975GN;G97459BD;G27293OK;G22493AJ;G16536EO;G25495RY;G62364JZ;G44541JO;G19710JA;G75594VJ;G75817RU;G23399NX;G25592WY;G74430RZ;G50073PQ;G19843TY;G84942UA;G65356DX;G90017UO;G35878KK;G85250EQ;G88779WR;G03058EK;G53054ED;G68578NZ;G39232QP;G89547PG;G23113NH;G99283HW;G62816JK;G02…
HexNAc(4)Hex(5)Fuc(1)	Fucosylated	GT069	G78059CC		glycan	N-linked/Complex; N-linked/Core-fucosylated	Homo sapiens;Mus musculus;Rattus norvegicus	26.86	G57696GW;G39627DZ;G34065SW;G97363HP;G26407DP;G78059CC;G57818FI;G52428MJ;G87073UP;G04483SK;G82420SH;G07695ZT;G71835BN;G42264OV;G91591MO;G09921WG;G09394JN;G11392CL;G10995NB;G17751ZM;G48390IG;G70757BE;G88696CU;G27561QX;G03802LT;G36836GD;G14050KB;G97037FD;G06069CG;G93775KQ;G31118FR;G23863VK;G77670FL;G34595KJ;G08474XG;G16768LX;G80637VS;G50474FI;G03740OH;G94718HG;G62779OI;G94736EY;G40922OB;G02156UW;G00…
HexNAc(5)Hex(3)Fuc(2)	Fucosylated	GT070
HexNAc(5)Hex(4)Fuc(1)	Fucosylated	GT071	G85767HW		glycan	N-linked/Bisected; N-linked/Core-fucosylated; N-linked/Complex	Homo sapiens;Mus musculus;Rattus norvegicus	25.54	G35645QP;G09005IK;G08535US;G02826HN;G54497CJ;G73506TY;G42204RE;G79337ZY;G43646KJ;G28044YY;G44516FH;G92287RI;G85767HW;G71013KY;G88417ED;G21361AZ;G92617LF;G90717TP;G26644DW;G48381WH;G75594YZ;G50888WV;G15938BX;G04595ZA;G12953IP;G78454JO;G03081ER;G31618AH;G84362VL;G64661YG;G84456HG;G20079RG;G92575UZ;G49664YG;G08161JQ;G86517XT;G30309QX;G36977EW;G81554CS;G18578CO;G44207BG;G79473WX;G21218WO;G49467LT;G62…
HexNAc(6)Hex(3)Fuc(1)	Fucosylated	GT072	G85542KD		glycan	N-linked/Core-fucosylated; N-linked/Complex	Homo sapiens;Mus musculus	25.45	G63099PM;G32381ON;G41812FF;G75395YP;G44586RI;G85542KD;G00176HZ;G35808UX;G59277TZ;G99952ON;G07493GF;G83892WB;G83710ZZ;G75367YS;G49369WH;G34838RM;G94946LG;G02310VX;G01414CL;G04508HC;G09666WO;G08820NR;G64803AP;G07982BU;G60653VD;G26275JI;G07672VG;G73014NZ;G91074JT;G89285QP;G22562DG;G49872TN;G95640VH;G81338NH;G60078FW;G93934MI;G39856ST;G52477OC;G83001IJ;G13563KX;G03512HG;G24003BN;G32455PS;G56036XY;G75…
HexNAc(4)Hex(5)Fuc(2)	Fucosylated	GT073	G76478FT		glycan	N-linked/Core-fucosylated; N-linked/Arm-fucosylated; N-linked/Complex	Homo sapiens	25.44	G66689VP;G76485JE;G76478FT;G47606XQ;G47175EF;G18219CJ;G82252QI;G57607BW;G74838NI;G71367OV;G55373ZG;G15198VK;G25703UN;G15791TK;G00249IY;G50829CY;G14354BD;G73683LQ;G55184GH;G75197HN;G97109LT;G54151YB;G10627KR;G86414FL;G01489UZ;G99154NV;G65294YU;G04751OE;G47925EV;G10080RX;G56809XB;G65945PP;G67734FT;G69078RG;G64959IQ;G10859ES;G73852BH;G96342WK;G04873JX;G94568XL;G43075NB;G06864XN;G54584SU;G16224PF;G42…
HexNAc(4)Hex(6)Fuc(1)	Fucosylated	GT074	G82955EQ		glycan	N-linked/Complex	Homo sapiens	25.41	G82955EQ;G23824AT;G95198OA;G08113XU;G01476WA;G96168ED;G54611ZT;G81121OC;G70052MF;G84674JQ;G93320VA;G68354TY;G13178HT;G26928DP;G17960CK;G11571JL;G70102HC;G46902YN;G09197ZW;G39906AT;G26949IX;G74675FC;G55258MY;G40806JH;G60284TY;G12699VT;G55070AA;G82357WL;G00186OS;G48714KU;G59256VO;G13477HM;G79924QN;G98539YZ;G83971HS;G13751NN;G53178HH;G41523QO;G97040GM;G36639KI;G27112FS;G45118EP;G77828QM;G08174NQ;G27…
HexNAc(6)Hex(4)Fuc(1)	Fucosylated	GT078	G88948CY		glycan	N-linked/Core-fucosylated; N-linked/Complex	Homo sapiens	25.46	G88948CY;G55521GY;G45045RU;G84316BO;G93994MR;G72460OS;G71451NN;G24364HL;G24366XJ;G26215AL;G92320PF;G83945MQ;G24897QX;G15705XB;G30031SW;G03679BF;G68959TR;G51640FO;G56610MH;G52333TF;G63734KU;G22107KA;G37825LG;G79457WN;G71679MX;G90870DG;G61008CN;G21246OH;G37210VL;G51670CS;G09351VH;G90797SN;G79617NL;G35310KA;G04471LY;G23060KN;G61312PU;G59915YZ;G37046CZ;G55099PN;G46712PI;G49827WK;G99505XE;G30319FW;G93…
HexNAc(4)Hex(7)Fuc(1)	Fucosylated	GT081	G81912AC		glycan	N-linked/Core-fucosylated; N-linked/Alditol-reduced; N-linked/Complex	Homo sapiens	20.37	G18011IN;G54286RQ;G68762AY;G32912BE;G58827PN;G08807TL;G29157QS;G81912AC;G70708LW;G95528UC;G60103QI;G67342MA;G05979RR;G03605XM;G39992DR;G28128KH;G41934AP;G90435TI;G33842PB;G62550PH;G01855OX;G66621EA;G62595EF;G07810DU;G13843CF;G27263RW;G23709VK;G86083QZ;G29032AL;G03228NK;G24977IR;G23175TS;G97801ZH;G73905BX;G35924KK;G35498PK;G09558HV;G80542OK;G33380RQ;G15664MX;G87524DG;G70378PA;G89649LQ;G95280UM;G43…
HexNAc(5)Hex(5)Fuc(2)	Fucosylated	GT082	G97765TT		glycan	N-linked/Complex; N-linked/Core-fucosylated	Homo sapiens	25.45	G62870ZM;G39372YR;G76741XB;G68020TD;G84144JO;G50378AV;G21890FV;G97765TT;G41331JX;G60215UL;G55396DW;G66265KN;G32898UF;G44660UQ;G35687VS;G31838XA;G80180SI;G21380FF;G95617FJ;G56271ML;G55327VV;G37841WI;G66122ZT;G61539GW;G13672YG;G87937HR;G52112MC;G98419CX;G27040MJ;G98217YG;G47531XE;G99403CC;G07429FY;G95061TN;G85891RL;G38908KI;G33295DT;G49980RY;G79595QQ;G64188CP;G26911EP;G36366CN;G74891FV;G70822IO;G29…
HexNAc(5)Hex(6)Fuc(1)	Fucosylated	GT083	G86357DX		glycan	N-linked/Complex; N-linked/Core-fucosylated	Homo sapiens;Mus musculus;Rattus norvegicus	26.02	G02226PP;G16961BB;G64282SO;G85288QT;G15214PF;G86357DX;G45359RY;G28948UC;G36523TZ;G44623TX;G23546LY;G02679YX;G74286KY;G85447US;G05279MG;G12920QL;G49105NA;G61505ZR;G48296OD;G45300SB;G51519NL;G21112KH;G45695EY;G20697MN;G19588HA;G57081YJ;G45498YC;G65186XA;G06656BE;G00551JZ;G08939IS;G35975NI;G78644BR;G86503RS;G25132GJ;G00432WV;G70800WO;G13537KO;G84368MT;G40482NA;G44327JQ;G59897WN;G36960FP;G50216QG;G66…
HexNAc(6)Hex(5)Fuc(1)	Fucosylated	GT085	G09150LP		glycan	N-linked/Core-fucosylated; N-linked/Complex	Homo sapiens	25.46	G09150LP;G72221XM;G40124HY;G17893UF;G81107PN;G31747RS;G22137OG;G61088TM;G00503EE;G07589QZ;G74716XL;G09578TK;G15987FM;G21729HC;G59456VR;G56852BX;G89905SH;G64725VJ;G95473VJ;G03921DY;G13370OX;G74256AQ;G72923FK;G00167VE;G81101GO;G26030JN;G76746DW;G35398OT;G45756OH;G41540QC;G32080QS;G01828CI;G04715AF;G90951IM;G16883LE;G60508YL;G89098OM;G69364JQ;G69018AJ;G06283RQ;G05801RW;G45660WC;G24767EG;G06032HI;G44…
HexNAc(7)Hex(4)Fuc(1)	Fucosylated	GT086	G25350TT		glycan	N-linked/Complex; N-linked/Core-fucosylated	Homo sapiens	25.46	G25350TT;G68758PE;G20170YB;G65365UP;G30857WQ;G94926TV;G81153QC;G63714PL;G06578MY;G92417HI;G96782OT;G93683YO;G06853GH;G68551IQ;G76075NA;G06581HO;G62333MG;G50933UG;G11012KS;G07800ED;G70594XD;G47031UJ;G43447HY;G08826KQ;G69457SW;G14554IP;G96968IA;G55271RI;G26442UP;G29256WH;G39592HT;G78787DI;G31299AR;G32098XC;G78447QN
HexNAc(5)Hex(5)Fuc(3)	Fucosylated	GT088	G07041CT		glycan	N-linked/Core-fucosylated; N-linked/Arm-fucosylated; N-linked/Complex	Homo sapiens	25.45	G82216JH;G10082ZS;G74678FD;G06175CN;G49473DH;G53611MH;G18140HR;G73544PN;G07041CT;G70945OS;G96489SM;G41742IZ;G20767LB;G94163JU;G52692IB;G02441OB;G40268BC;G99647DZ;G11256DQ;G68817WF;G61956VN;G55084NR;G07681KR;G26557AV;G43997BS;G01107YB;G98243KG;G81324MV;G96484CT;G97622MB;G22625SJ;G69107AL;G74912VG;G98950NS;G03272YQ;G98590PE;G65015ZK;G73515IW;G29629ZD;G82889XG;G25764FB;G48644HC;G82430BO;G58819SR;G12…
HexNAc(5)Hex(6)Fuc(2)	Fucosylated	GT089	G68283NG		glycan	N-linked/Complex; N-linked/Arm-fucosylated; N-linked/Core-fucosylated	Homo sapiens	25.5	G81867VC;G84472HT;G68283NG;G74264KM;G08709JB;G52567OL;G85098WU;G05746XD;G26142HL;G52003QG;G52782YT;G57937LQ;G18286BM;G62973JK;G29695SR;G28436VD;G36225RM;G44825QL;G57762GE;G13441KG;G86018QV;G67608DN;G32854OK;G62960MX;G32522KP;G50959AX;G82035KS;G19626TP;G81356WP;G92279MO;G60951JA;G35068DX;G53977IC;G36244SG;G47274MT;G81384WY;G55779ES;G66163OV;G66933CM;G47645YK;G30651IU;G43603TQ;G96223WK;G92359VA;G76…
HexNAc(6)Hex(6)Fuc(1)	Fucosylated	GT091	G95898GD		glycan	N-linked/Complex; N-linked/Bisected; N-linked/Core-fucosylated	Homo sapiens	25.48	G32660RB;G66482QZ;G95898GD;G84783XD;G01120GS;G15065YV;G36134VO;G33284WZ;G96079KC;G09026AJ;G83433HW;G84153KU;G56791SN;G79089EU;G04855ZO;G63710WS;G99770NO;G70617CF;G69964CA;G34277BH;G69983FE;G79029VZ;G44326UJ;G30644AZ;G12643ES;G91215YF;G81353SK;G16864TR;G40045PY;G67998RB;G43602WF;G70375MX;G80735OA;G08205LJ;G33202XC;G42619IV;G60941RE;G66572SF;G86202BL;G52886RR;G89255EP;G87349YT;G78097CL;G13976WV;G57…
HexNAc(5)Hex(6)Fuc(3)	Fucosylated	GT093	G90974PL		glycan	N-linked/Core-fucosylated; N-linked/Complex; N-linked/Arm-fucosylated	Homo sapiens	25.06	G90974PL;G24132CP;G54073XZ;G43660IT;G59303WP;G96577RX;G41126SR;G91147LL;G17437BX;G27316ME;G41811VQ;G40670DJ;G95919TI;G68907ZA;G69976JD;G35929YH;G39509DP;G51908QJ;G66580IT;G88416XN;G49120UY;G62460UH;G07089VQ;G10617KL;G14232GJ;G09325HD;G38611TY;G43680QJ;G52407QQ;G62595XB;G57398RJ;G57605JU;G08729NX;G00120OY;G22657OF;G78583CA;G87123QX;G46327XR;G62654HS;G62065RK;G76513JF;G15470UW;G02618MZ;G64597KF;G89…
HexNAc(6)Hex(5)Fuc(3)	Fucosylated	GT095	G59590OJ		glycan	N-linked/Complex; N-linked/Core-fucosylated	Homo sapiens	25.2	G59590OJ;G94373HA;G14191VZ;G12728EY;G48053DU;G95861WO;G04751SB;G33460HH;G32378BV;G61794OV;G66835KQ;G95499ZQ;G74583NZ;G78407RQ;G82347DR;G95925VF;G89604OA;G41275PN;G98862DB;G59926ZT;G89126NI;G89502OE
HexNAc(6)Hex(6)Fuc(2)	Fucosylated	GT096	G82140BL		glycan	N-linked/Core-fucosylated; N-linked/Complex	Homo sapiens	25.45	G01635ZC;G54064BC;G82140BL;G84543RP;G26896YH;G54639VI;G47171PS;G62411TF;G35013TY;G29501UT;G13646GG;G53098FA;G87018HM;G23458QH;G90033AN;G09019KT;G03347EL;G58244GN;G56621NM;G26877LE;G62945MQ;G17286ZM;G95019KZ;G37868JH;G29931YE;G22043HZ;G78768UQ;G62415QZ;G50869YE;G24914SY;G27459KS;G79508LR;G62681SA;G40363YE;G09255SB;G45978IP;G87026IC;G12054UE;G63198FP;G05049IC;G66370UY;G99741GR;G74252PR;G06377DE;G22…
HexNAc(7)Hex(6)Fuc(1)	Fucosylated	GT097	G23484GM		glycan	N-linked/Core-fucosylated; N-linked/Complex	Homo sapiens	25.5	G23484GM;G27290LL;G93446UA;G50343XZ;G90712YJ;G66341WM;G55992JL;G58288KD;G54782QY;G79420SO;G25379SA;G16057DE;G23210FC;G92940AF;G91180QG;G08371QU;G28449NP;G56427QU;G43838OY;G66102DS;G23773ZI;G10006KY;G24382RE;G30973LD;G66073OH;G74396ZF;G56043OY;G19410AK;G47446LW;G64865PC;G98130KM;G78955IC;G42686BI;G97139MY;G96154EW;G95762CJ;G30970QQ;G36185ZD;G89009DQ;G59331IV;G01608SJ;G15333MM
HexNAc(8)Hex(5)Fuc(1)	Fucosylated	GT098	G63065KG		glycan	N-linked/Complex; N-linked/Core-fucosylated	Homo sapiens	25.5	G63065KG;G17968CJ;G73763NQ;G00982CE;G68582KT;G86234IN;G76470CH;G06050YA;G84510SG;G07479WV;G00996DG;G77669RF;G30630UO
HexNAc(9)Hex(4)Fuc(1)	Fucosylated	GT099	G60963AS		glycan	N-linked/Core-fucosylated; N-linked/Complex	Homo sapiens	25.5	G60963AS;G07292LK;G67534LV;G52358QA;G08174SZ;G48877GX;G90740AN;G12238AG;G75418YA;G37659EV
HexNAc(6)Hex(7)Fuc(2)	Fucosylated	GT102	G40966IE		glycan	N-linked/Core-fucosylated; N-linked/Complex; N-linked/Arm-fucosylated	Homo sapiens	25.36	G40966IE;G50329HB;G44576HQ;G24355OK;G41352UL;G09393NL;G04775TV;G73517CY;G71652FK;G62203VG;G30769VJ;G26703BH;G84560PS;G15828WB;G34126VO;G14488UY;G06968OS;G31494OZ;G14095XN;G01308XT;G81201TR;G14077SN;G57001PH;G19026NP;G28997HJ;G21167SG;G91452ZH;G52233KF;G51766BM;G46519JV;G21897ZX;G66658BZ;G47969ZU;G13713QM;G09015UT;G90542XU;G53944WQ;G12036BZ;G02065IU;G16231XM;G84058QX;G29545VG;G33886ID;G02287BL;G83…
HexNAc(7)Hex(7)Fuc(1)	Fucosylated	GT103	G75520NV		glycan	N-linked/Bisected; N-linked/Complex; N-linked/Core-fucosylated	Homo sapiens	25.04	G23936WL;G39005ZB;G75520NV;G44325XR;G35679TE;G43131ZX;G21159AT;G01868JD;G74093LU;G45883VE;G88966ZO;G74324QB;G89168LM;G51956RJ;G47186PA;G06809IG;G28235NF;G44362OF;G92697XR;G80733LA;G77181OD;G60521JM;G83133WF;G43230YB;G38051NL;G34399PU;G16125XL;G97532DL;G17650MH;G26446JY
HexNAc(6)Hex(7)Fuc(3)	Fucosylated	GT104	G74320MK		glycan	N-linked/Bisected; N-linked/Arm-fucosylated; N-linked/Complex; N-linked/Core-fucosylated	Mus musculus	24.97	G74320MK;G22276PO;G87260SO;G84680HD;G26892SG;G32518YQ;G91386RN;G60610NA;G62307SM;G39444QC;G78205VT;G47253VG;G93138GI;G35541EV;G42789YX;G04820IN;G83208TE;G96602YW;G15827LG;G07107DH;G14689PP
HexNAc(3)Hex(4)NeuAc(1)	Sialylated	GT109	G14996IQ		glycan	N-linked/Other	Homo sapiens	25.47	G33138MM;G27530PD;G33079YK;G61147VR;G83007AG;G43750PC;G70827FX;G81164ED;G59686NP;G15149UW;G14996IQ;G06209KS;G97720QM;G27165KO;G87418CY;G98666DD;G81960EK;G88421PE;G75448JJ;G21005TQ;G12715AH;G62112AO;G31865AG;G99258WN;G38362AS;G40578SN;G02410EE;G41036NU;G98338IO;G68828SF;G94449IF;G61370BB;G70829NO;G31565BP;G09057YJ;G94309NH;G17941LH;G95166FG;G41787AW;G44513XM;G45479GM;G72291OX;G95865ZB;G61551YB;G21…
HexNAc(3)Hex(5)NeuAc(1)	Sialylated	GT112	G53962WT		glycan	N-linked/Hybrid	Homo sapiens	25.46	G96214EI;G04817LD;G77828MY;G85766UK;G53962WT;G24440EI;G55321QC;G66116BW;G79982IL;G83624CJ;G15683CN;G97575FW;G89343RJ;G83393GK;G82273ZM;G85176IW;G68427CL;G45454HN;G41449ZD;G72762SJ;G74859CV;G04930QT;G27357MT;G52308VC;G69299FB;G82463GQ;G37399XV;G54466RT;G49933AX;G15503SL;G52928OQ;G71298BD;G36861QC;G76610HM;G08371VN;G20363CT;G52558CF;G43677XO;G91591ER;G44479SH;G91558YX;G10169QE;G16026TZ;G76483WK;G31…
HexNAc(4)Hex(4)NeuAc(1)	Sialylated	GT113	G04791QM		glycan	N-linked/Complex	Homo sapiens	25.45	G48989LO;G36262HG;G26511YU;G03565BV;G29361QX;G23405LR;G93580VA;G96486IM;G01599KP;G04791QM;G90725ZC;G13290KJ;G88509SO;G28839WC;G27170NH;G24585JV;G34582DB;G70851FQ;G36218DJ;G46107JU;G78910WQ;G40245CP;G59877ET;G17661OZ;G28579RV;G03987JH;G03369CY;G68784OK;G73139AM;G07323UU;G67983WD;G40252XD;G07783DH;G87267JO;G83204BU;G31916IQ;G45504EY;G30844CL;G16759KR;G81528UX;G10255XW;G62446JD;G52153CS;G48802KI;G36…
HexNAc(3)Hex(6)NeuAc(1)	Sialylated	GT116	G65890UA		glycan	N-linked/Hybrid	Homo sapiens;Rattus norvegicus	25.5	G65890UA;G92570PJ;G38586WN;G14696LD;G75847DX;G61302NC;G27122CE;G49043NO;G47613FH;G04576KS;G74290AC;G79477YQ;G93164KQ;G71917KP;G74066YL;G99110FH;G26600MH;G87009PS;G95450GE;G61551RF;G04146DI;G78502FJ;G76331QP;G47706TA;G45957IW;G12143FS;G93776NO;G23294PN;G01650EU;G19242QH;G37581LU;G79713BZ;G64330NA;G25700EP;G54950JZ;G60269YM;G55036HU;G28230EL;G18267EU;G46951KU;G51149EA;G78616NO;G31261NL;G60644BF;G40…
HexNAc(3)Hex(6)Fuc(1)NeuAc(1)	Sialylated	GT122	G37166HP		glycan	N-linked/Core-fucosylated; N-linked/Hybrid	Homo sapiens	25.43	G37166HP;G12511VU;G65575TV;G79810PX;G61714PI;G42713IF;G29969FK;G06131JN;G64144LP;G88365LW;G10773YW;G09528DL;G21109OS;G93107BF;G22946YB;G09009DV;G71153ZE;G92061JJ;G67628PC;G42155ZX;G72404VA;G85964RL;G42268WK;G49022TK;G75566BJ;G20854OC;G96091TT;G67733JP;G42184CY;G51511NW
HexNAc(4)Hex(5)Fuc(1)NeuAc(1)	Sialylated	GT123	G11041DA		glycan	N-linked/Complex; N-linked/Core-fucosylated	Homo sapiens;Rattus norvegicus	25.81	G06216JP;G21268CL;G48050CZ;G04400AY;G08757HG;G11041DA;G53752TA;G30460NZ;G07392QY;G69982RY;G54505OS;G44444MB;G88068QT;G85678WN;G83461WR;G22674CI;G81413UE;G25837HW;G96095QD;G76242WH;G28362DW;G89417VQ;G03584KV;G45495MK;G57141NR;G35061TJ;G05950HG;G75221WP;G62831KM;G50903RY;G12708JQ;G78019KD;G62130AA;G84452RH;G63565MO;G69996RR;G33685ZQ;G82221BU;G06731AE;G70382WT;G46031NV;G02646YL;G88242BL;G01361CV;G47…
HexNAc(5)Hex(5)NeuAc(2)	Sialylated	GT137	G14998UC		glycan	N-linked/Complex; N-linked/Bisected	Homo sapiens	25.5	G14998UC;G50779LX;G33780DA;G31372JR;G62781GE;G73907HE;G14854WL;G41865ZJ;G42989XH;G47679MT;G49462EF;G04820ZR;G36348OS;G78071LY;G98732QD;G99493HM;G26403SG;G98611JV;G05698FC;G20873FQ;G01244DB;G84709FG;G56830SM;G83508KY;G48069JX;G19124KK;G71118NV;G42365AT;G23511JD;G20266PH;G88500SX;G93204KY;G10650OV;G12187FG;G28763UO;G84494PZ;G36891UZ;G85122WC;G12139OQ;G00598SQ;G89799OK;G16005BJ;G58926NQ;G20746DT;G59…
HexNAc(5)Hex(6)NeuAc(2)	Sialylated	GT145	G75120WS		glycan	N-linked/Complex	Homo sapiens	25.52	G56265FS;G75120WS;G99074EO;G16155TD;G73759SD;G56549DH;G66282NU;G89664KV;G52126RR;G31639NG;G14572XX;G91130VE;G29500SJ;G61151LQ;G90202LF;G98455QP;G13661YX;G47741BL;G69672LF;G67642SS;G00413UF;G59594CP;G63413QV;G75082OS;G99141XX;G06607JJ;G33841EB;G24705DL;G84558OA;G39299DH;G72407WU;G36727AR;G82113OO;G98516TP;G13631VW;G18720ZB;G79989JJ;G40865GN;G33225NX;G72156EQ;G21211KU;G26121NN;G83192FQ;G30879ZB;G90…
HexNAc(3)Hex(4)Fuc(3)	Fucosylated	GL236	G80583XN		glycan	N-linked/Arm-fucosylated; N-linked/Core-fucosylated	Homo sapiens	20.39	G80583XN;G62894KT;G03930BU;G74012OU;G96869WA;G52176KG;G47950XN
HexNAc(4)Hex(4)Fuc(3)	Fucosylated	GL243	G21672MV		glycan	Other/Other	Homo sapiens	15.12	G21672MV;G59810YR;G26913VN;G09544FO
HexNAc(5)Hex(3)Fuc(3)	Fucosylated	GL244
HexNAc(5)Hex(4)Fuc(3)	Fucosylated	GL248	G36221RT		glycan	N-linked/Complex; N-linked/Core-fucosylated; N-linked/Arm-fucosylated	Homo sapiens	25.22	G36221RT;G37745NY;G93412AQ;G30708CB;G63381RX;G65807AE;G95788IL;G80202YF;G65342QU;G91874YO;G97630OS;G72457SF;G76994CV;G17208MA;G54210AZ;G66023YL;G51211FR
HexNAc(6)Hex(3)Fuc(3)	Fucosylated	GL249	G76136FD		glycan	N-linked/Complex; N-linked/Core-fucosylated; N-linked/Arm-fucosylated	Homo sapiens	25.47	G76136FD;G83644CC;G17996ZO;G98209DO;G56284ZY;G93526NJ;G95760YY;G04410LH;G20238CC;G89467OL;G92551JA
HexNAc(5)Hex(5)Fuc(4)	Fucosylated	GL269	G61605LI		glycan	Other/Other		6.81	G61605LI
HexNAc(6)Hex(6)Fuc(3)	Fucosylated	GL281	G99035PG		glycan	N-linked/Complex; N-linked/Core-fucosylated; N-linked/Bisected; N-linked/Arm-fucosylated	Mus musculus	25.03	G67087JO;G99035PG;G32386AG;G08111FJ;G86135ET;G46241DR;G59081JJ;G22558JP;G82126PQ;G38800CP;G77861QN;G91550OH;G39465KG;G92695JQ;G21100JS;G93447XI;G91487MA;G21767ND;G49035IR;G12085IM;G68691YG;G34962ER;G88818UA;G79204KL;G46162FI;G61686OE;G63441LH;G44127GY;G28483HE;G80323WP;G35035EJ;G34852SB;G71768PM;G08543DY;G37187AB;G07148DK;G66422TW;G79195SF;G10665UW;G85491NT
HexNAc(3)Hex(4)NeuAc(2)	Sialylated	GL374	G16290UY		glycan	Other/Other	Homo sapiens	15.09	G16290UY;G11060OT;G24065XI;G53002EK;G58047AI;G06405WH;G30291YK;G23212AS;G16613EP;G69538QJ;G12719CG;G08919AM;G60667HJ;G23931HM;G03789VH;G15807RF
HexNAc(4)Hex(5)NeuAc(3)	Sialylated	GL417	G29130SY		glycan	N-linked/Complex	Rattus norvegicus;Rattus	25.52	G29130SY;G00320ZP;G72317JJ;G56095ZZ;G79520GQ;G08624KO;G13580OP;G72769FF;G75543TY;G28916LJ;G40064GR;G94541XJ;G01034MJ;G58473KL;G56265BA;G10540LB;G82195FD;G53795OV;G68313WI;G13343UZ;G39377JQ;G27899VX;G99518NJ;G00328CG;G69362MR;G72179WW;G07555OL;G13710XN;G42283OX;G88057TN;G67031OU;G26862DU;G84044GC;G29708KY
HexNAc(6)Hex(5)NeuAc(2)	Sialylated	GL440	G44659VQ		glycan	N-linked/Bisected; N-linked/Complex	Homo sapiens	24.86	G44659VQ;G52056FF;G81536GE;G30013YE;G43130DH;G09406IK;G94453UB;G18347SD

## Sheet: LXY-CHO
Protein accession	Position	Amino acid	Assigned Modification	Observed Modification	Intensity	Glycan_subtype
HsIgG1_P01857_Fc	180	N	1038.38	HexNAc(2)Hex(3)Fuc(1)	7937897041	Paucimannose
HsIgG1_P01857_Fc	180	N	1054.37	HexNAc(2)Hex(4)	1197452300	High mannose
HsIgG1_P01857_Fc	180	N	1095.4	HexNAc(3)Hex(3)	15927465000	Complex/hybrid
HsIgG1_P01857_Fc	180	N	1200.43	HexNAc(2)Hex(4)Fuc(1)	589203600	Fucosylated
HsIgG1_P01857_Fc	180	N	1216.42	HexNAc(2)Hex(5)	50232722750	High mannose
HsIgG1_P01857_Fc	180	N	1241.45	HexNAc(3)Hex(3)Fuc(1)	90873480000	Fucosylated
HsIgG1_P01857_Fc	180	N	1257.45	HexNAc(3)Hex(4)	2067657200	Complex/hybrid
HsIgG1_P01857_Fc	180	N	1298.48	HexNAc(4)Hex(3)	54574229	Complex/hybrid
HsIgG1_P01857_Fc	180	N	1362.48	HexNAc(2)Hex(5)Fuc(1)	307886880	Fucosylated
HsIgG1_P01857_Fc	180	N	1378.48	HexNAc(2)Hex(6)	8060594628	High mannose
HsIgG1_P01857_Fc	180	N	1403.51	HexNAc(3)Hex(4)Fuc(1)	46073832024	Fucosylated
HsIgG1_P01857_Fc	180	N	1419.5	HexNAc(3)Hex(5)	1410171100	Complex/hybrid
HsIgG1_P01857_Fc	180	N	1444.53	HexNAc(4)Hex(3)Fuc(1)	23048315000	Fucosylated
HsIgG1_P01857_Fc	180	N	1458.44	HexNAc(2)Hex(6)Phospho(1)	160418900	High mannose
HsIgG1_P01857_Fc	180	N	1460.53	HexNAc(4)Hex(4)	4064534500	Complex/hybrid
HsIgG1_P01857_Fc	180	N	1501.56	HexNAc(5)Hex(3)	4907097000	Complex/hybrid
HsIgG1_P01857_Fc	180	N	1524.53	HexNAc(2)Hex(6)Fuc(1)	3772512800	Fucosylated
HsIgG1_P01857_Fc	180	N	1540.53	HexNAc(2)Hex(7)	6084796000	High mannose
HsIgG1_P01857_Fc	180	N	1548.54	HexNAc(3)Hex(4)NeuAc(1)	1302622300	Sialylated
HsIgG1_P01857_Fc	180	N	1549.57	HexNAc(3)Hex(4)Fuc(2)	143663476	Fucosylated
HsIgG1_P01857_Fc	180	N	1565.56	HexNAc(3)Hex(5)Fuc(1)	2987527000	Fucosylated
HsIgG1_P01857_Fc	180	N	1581.56	HexNAc(3)Hex(6)	381685000	Complex/hybrid
HsIgG1_P01857_Fc	180	N	1606.59	HexNAc(4)Hex(4)Fuc(1)	580174850	Fucosylated
HsIgG1_P01857_Fc	180	N	1622.58	HexNAc(4)Hex(5)	1239102300	Complex/hybrid
HsIgG1_P01857_Fc	180	N	1647.61	HexNAc(5)Hex(3)Fuc(1)	330327000	Fucosylated
HsIgG1_P01857_Fc	180	N	1663.61	HexNAc(5)Hex(4)	6123734500	Complex/hybrid
HsIgG1_P01857_Fc	180	N	1686.59	HexNAc(2)Hex(7)Fuc(1)	9008850	Fucosylated
HsIgG1_P01857_Fc	180	N	1695.62	HexNAc(3)Hex(4)Fuc(3)	150127500	Fucosylated
HsIgG1_P01857_Fc	180	N	1702.58	HexNAc(2)Hex(8)	2.44701e+08	High mannose
HsIgG1_P01857_Fc	180	N	1704.63	HexNAc(6)Hex(3)	11666055	Complex/hybrid
HsIgG1_P01857_Fc	180	N	1710.6	HexNAc(3)Hex(5)NeuAc(1)	1031989000	Sialylated
HsIgG1_P01857_Fc	180	N	1727.61	HexNAc(3)Hex(6)Fuc(1)	512426530	Fucosylated
HsIgG1_P01857_Fc	180	N	1751.62	HexNAc(4)Hex(4)NeuAc(1)	450292350	Sialylated
HsIgG1_P01857_Fc	180	N	1752.64	HexNAc(4)Hex(4)Fuc(2)	50861970	Fucosylated
HsIgG1_P01857_Fc	180	N	1768.64	HexNAc(4)Hex(5)Fuc(1)	67113468000	Fucosylated
HsIgG1_P01857_Fc	180	N	1784.63	HexNAc(4)Hex(6)	42336890	Complex/hybrid
HsIgG1_P01857_Fc	180	N	1793.67	HexNAc(5)Hex(3)Fuc(2)	0	Fucosylated
HsIgG1_P01857_Fc	180	N	1809.67	HexNAc(5)Hex(4)Fuc(1)	1419593700	Fucosylated
HsIgG1_P01857_Fc	180	N	1825.66	HexNAc(5)Hex(5)	13114853	Complex/hybrid
HsIgG1_P01857_Fc	180	N	1839.64	HexNAc(3)Hex(4)NeuAc(2)	33458856	Sialylated
HsIgG1_P01857_Fc	180	N	1850.69	HexNAc(6)Hex(3)Fuc(1)	1.07527e+06	Fucosylated
HsIgG1_P01857_Fc	180	N	1864.63	HexNAc(2)Hex(9)	20245732	High mannose
HsIgG1_P01857_Fc	180	N	1866.69	HexNAc(6)Hex(4)	1.41349e+06	Complex/hybrid
HsIgG1_P01857_Fc	180	N	1872.65	HexNAc(3)Hex(6)NeuAc(1)	951114500	Sialylated
HsIgG1_P01857_Fc	180	N	1898.7	HexNAc(4)Hex(4)Fuc(3)	3139237000	Fucosylated
HsIgG1_P01857_Fc	180	N	1907.71	HexNAc(7)Hex(3)	8123438	Complex/hybrid
HsIgG1_P01857_Fc	180	N	1914.7	HexNAc(4)Hex(5)Fuc(2)	861561340	Fucosylated
HsIgG1_P01857_Fc	180	N	1930.69	HexNAc(4)Hex(6)Fuc(1)	604196700	Fucosylated
HsIgG1_P01857_Fc	180	N	1939.73	HexNAc(5)Hex(3)Fuc(3)	4.31365e+06	Fucosylated
HsIgG1_P01857_Fc	180	N	1987.71	HexNAc(5)Hex(6)	77548260	Complex/hybrid
HsIgG1_P01857_Fc	180	N	2012.75	HexNAc(6)Hex(4)Fuc(1)	1.05669e+06	Fucosylated
HsIgG1_P01857_Fc	180	N	2018.71	HexNAc(3)Hex(6)Fuc(1)NeuAc(1)	914039100	Sialylated
HsIgG1_P01857_Fc	180	N	2026.69	HexNAc(2)Hex(10)	25635942	High mannose
HsIgG1_P01857_Fc	180	N	2059.73	HexNAc(4)Hex(5)Fuc(1)NeuAc(1)	18908604	Sialylated
HsIgG1_P01857_Fc	180	N	2069.77	HexNAc(7)Hex(4)	6.91721e+06	Complex/hybrid
HsIgG1_P01857_Fc	180	N	2092.75	HexNAc(4)Hex(7)Fuc(1)	10225046	Fucosylated
HsIgG1_P01857_Fc	180	N	2101.78	HexNAc(5)Hex(4)Fuc(3)	1.29603e+06	Fucosylated
HsIgG1_P01857_Fc	180	N	2110.79	HexNAc(8)Hex(3)	290877200	Complex/hybrid
HsIgG1_P01857_Fc	180	N	2117.78	HexNAc(5)Hex(5)Fuc(2)	38099940	Fucosylated
HsIgG1_P01857_Fc	180	N	2133.77	HexNAc(5)Hex(6)Fuc(1)	72004010	Fucosylated
HsIgG1_P01857_Fc	180	N	2142.81	HexNAc(6)Hex(3)Fuc(3)	0	Fucosylated
HsIgG1_P01857_Fc	180	N	2174.8	HexNAc(6)Hex(5)Fuc(1)	284124740	Fucosylated
HsIgG1_P01857_Fc	180	N	2190.79	HexNAc(6)Hex(6)	41221802	Complex/hybrid
HsIgG1_P01857_Fc	180	N	2215.82	HexNAc(7)Hex(4)Fuc(1)	0	Fucosylated
HsIgG1_P01857_Fc	180	N	2263.83	HexNAc(5)Hex(5)Fuc(3)	6.26147e+06	Fucosylated
HsIgG1_P01857_Fc	180	N	2272.85	HexNAc(8)Hex(4)	9832793	Complex/hybrid
HsIgG1_P01857_Fc	180	N	2279.83	HexNAc(5)Hex(6)Fuc(2)	2741862	Fucosylated
HsIgG1_P01857_Fc	180	N	2313.87	HexNAc(9)Hex(3)	241190050	Complex/hybrid
HsIgG1_P01857_Fc	180	N	2336.85	HexNAc(6)Hex(6)Fuc(1)	67871176	Fucosylated
HsIgG1_P01857_Fc	180	N	2350.79	HexNAc(2)Hex(12)	8927391	High mannose
HsIgG1_P01857_Fc	180	N	2352.85	HexNAc(6)Hex(7)	11973895	Complex/hybrid
HsIgG1_P01857_Fc	180	N	2393.87	HexNAc(7)Hex(6)	21609579	Complex/hybrid
HsIgG1_P01857_Fc	180	N	2407.85	HexNAc(5)Hex(5)NeuAc(2)	1.57186e+07	Sialylated
HsIgG1_P01857_Fc	180	N	2409.89	HexNAc(5)Hex(5)Fuc(4)	13575070	Fucosylated
HsIgG1_P01857_Fc	180	N	2425.89	HexNAc(5)Hex(6)Fuc(3)	17110080	Fucosylated
HsIgG1_P01857_Fc	180	N	2434.9	HexNAc(8)Hex(5)	768154300	Complex/hybrid
HsIgG1_P01857_Fc	180	N	2466.91	HexNAc(6)Hex(5)Fuc(3)	40126202	Fucosylated
HsIgG1_P01857_Fc	180	N	2475.93	HexNAc(9)Hex(4)	4397058	Complex/hybrid
HsIgG1_P01857_Fc	180	N	2482.91	HexNAc(6)Hex(6)Fuc(2)	284899140	Fucosylated
HsIgG1_P01857_Fc	180	N	2539.93	HexNAc(7)Hex(6)Fuc(1)	2615163000	Fucosylated
HsIgG1_P01857_Fc	180	N	2555.93	HexNAc(7)Hex(7)	11265165	Complex/hybrid
HsIgG1_P01857_Fc	180	N	2569.9	HexNAc(5)Hex(6)NeuAc(2)	11329059	Sialylated
HsIgG1_P01857_Fc	180	N	2580.96	HexNAc(8)Hex(5)Fuc(1)	23011088	Fucosylated
HsIgG1_P01857_Fc	180	N	2610.93	HexNAc(6)Hex(5)NeuAc(2)	19517272	Sialylated
HsIgG1_P01857_Fc	180	N	2621.98	HexNAc(9)Hex(4)Fuc(1)	92866936	Fucosylated
HsIgG1_P01857_Fc	180	N	2628.97	HexNAc(6)Hex(6)Fuc(3)	36689476	Fucosylated
HsIgG1_P01857_Fc	180	N	2644.96	HexNAc(6)Hex(7)Fuc(2)	5001547	Fucosylated
HsIgG1_P01857_Fc	180	N	2701.98	HexNAc(7)Hex(7)Fuc(1)	34079144	Fucosylated
HsIgG1_P01857_Fc	180	N	2791.02	HexNAc(6)Hex(7)Fuc(3)	13369791	Fucosylated
HsIgG1_P01857_Fc	180	N	349.137	HexNAc(1)Fuc(1)	1794348700	Paucimannose
HsIgG1_P01857_Fc	180	N	406.159	HexNAc(2)	96530190	Paucimannose
HsIgG1_P01857_Fc	180	N	552.217	HexNAc(2)Fuc(1)	883941700	Paucimannose
HsIgG1_P01857_Fc	180	N	568.212	HexNAc(2)Hex(1)	130064400	Paucimannose
HsIgG1_P01857_Fc	180	N	714.269	HexNAc(2)Hex(1)Fuc(1)	22780576	Paucimannose
HsIgG1_P01857_Fc	180	N	730.264	HexNAc(2)Hex(2)	952342000	Paucimannose
HsIgG1_P01857_Fc	180	N	876.322	HexNAc(2)Hex(2)Fuc(1)	9.74065e+08	Paucimannose
HsIgG1_P01857_Fc	180	N	892.317	HexNAc(2)Hex(3)	5231709000	Paucimannose

## Sheet: LXY-Ab
Protein accession	Position	Amino acid	Assigned Modification	Observed Modification	Intensity	Glycan_subtype
HsIgG1_P01857_Fc	180	N	1216.42	HexNAc(2)Hex(5)	115272540	High mannose
HsIgG1_P01857_Fc	180	N	1241.45	HexNAc(3)Hex(3)Fuc(1)	74437240	Fucosylated
HsIgG1_P01857_Fc	180	N	1444.53	HexNAc(4)Hex(3)Fuc(1)	408558750	Fucosylated
HsIgG1_P01857_Fc	180	N	1460.53	HexNAc(4)Hex(4)	55040404	Complex/hybrid
HsIgG1_P01857_Fc	180	N	1606.59	HexNAc(4)Hex(4)Fuc(1)	196024640	Fucosylated
HsIgG1_P01857_Fc	180	N	1216.42	HexNAc(2)Hex(5)	50361900	High mannose
HsIgG1_P01857_Fc	180	N	1444.53	HexNAc(4)Hex(3)Fuc(1)	309984320	Fucosylated
HsIgG1_P01857_Fc	180	N	1606.59	HexNAc(4)Hex(4)Fuc(1)	199028740	Fucosylated
HsIgG1_P01857_Fc	180	N	1647.61	HexNAc(5)Hex(3)Fuc(1)	27971928	Fucosylated
HsIgG1_P01857_Fc	180	N	1809.67	HexNAc(5)Hex(4)Fuc(1)	76617490	Fucosylated

## Sheet: total
	LXY-CHO	LXY-Ab
Fucosylated	44	7
Complex/hybrid	25	1
Sialylated	10	0
High mannose	9	2
Paucimannose	9	0
sum	97	10
